# Supplementary material for: Lipidation of NOD2 Agonists with Adamantane and Stearoyl Moieties Differentially Regulates Their In Vivo Adjuvant Activity
Source: Pharmaceutics. 2022 Dec 9;14(12):2755. doi: 10.3390/pharmaceutics14122755 (PMC9785857; doi:10.3390/pharmaceutics14122755)
Supplement: Supplementary file 1 [file pharmaceutics-14-02755-s001.zip]

Archive with 1 entries (1 files):
- pharmaceutics-1997883-supplementary.pdf
